# Supplementary material for: Polysaccharides and polyphenol in dried Morinda citrifolia fruit tea after different processing conditions: Optimization analysis using response surface methodology
Source: PeerJ. 2021 May 26;9:e11507. doi: 10.7717/peerj.11507 (PMC8164410; doi:10.7717/peerj.11507)
Supplement: Supplemental Information 1 [file peerj-09-11507-s001.xlsx]

## Sheet: Polysaccharides
Ratio of water/noni fruit powder
Quality (g)	0.5006	0.4999	0.5	0.4996	0.5005	0.5001	0.4997
Ratio of water/noni fruit powder (g/mL)	01:30:00	01:40:00	01:50:00	1:60	1:70	1:80	1:90
Absorption value of polysaccharides	0.967	0.989	0.936	0.954	1.003	1.029	0.968
Absorption value of polysaccharides	0.972	1	0.944	0.977	0.989	1.047	0.989
Absorption value of polysaccharides	0.97	0.992	0.939	0.957	0.998	1.032	0.972
Average value	0.969667	0.993667	0.939667	0.962667	0.996667	1.036	0.976333
Content	0.159	0.1633	0.1542	0.1581	0.1636	0.1702	0.1604
	0.00251661	0.00568624	0.00404145	0.0125033	0.0070946	0.00964365	0.0111505
Extraction time
Quality (g)	0.4996	0.5005	0.4998	0.5003	0.5	0.4998
Extraction time (min)	5	10	15	20	25	30
Absorption value of polysaccharides	0.982	1.044	1.024	1.023	1.001	0.993
Absorption value of polysaccharides	1.009	1.039	1.039	1.012	1.009	1.006
Absorption value of polysaccharides	0.991	1.043	1.035	1.007	1.016	0.989
Average value	0.994	1.042	1.03267	1.014	1.00867	0.996
Content	0.1634	0.1711	0.1699	0.1665	0.1658	0.1637
	0.0137477	0.00264575	0.00776745	0.00818535	0.00750555	0.00888819
Extraction temperature
Quality (g)	0.4996	0.4996	0.4999	0.4998	0.4998	0.5003	0.5006	0.4999
Extraction temperature (℃)	25	35	45	55	65	75	85	95
Absorption value of polysaccharides	1.012	1.035	1.033	1.042	0.958	0.941	1.015	0.979
Absorption value of polysaccharides	0.998	0.998	1.038	1.027	0.913	0.921	1.01	0.963
Absorption value of polysaccharides	1.009	1.018	1.031	0.978	1.021	0.951	0.924	0.975
Average value	1.00633	1.017	1.034	1.01567	0.964	0.937667	0.983	0.972333
Content	0.1654	0.1673	0.17	0.167	0.1583	0.1539	0.1613	0.1596
	0.00737111	0.0185203	0.00360555	0.0334714	0.0542494	0.0152753	0.0511566	0.00832666
Response surface design
No.	Factor			Yield of polysaccharides (%)
	Ratio of water/noni fruit powder (mL/g)	Extractio time (min)	Extraction temperature (℃)
1	90	10	50	15.56
2	90	5	45	15.19
3	70	10	40	15.5
4	70	10	50	15.8
5	80	15	50	15.81
6	80	5	50	13.84
7	80	10	45	16.92
8	80	10	45	16.84
9	70	15	45	16.1
10	70	5	45	15.05
11	90	15	45	15.19
12	80	15	40	14.46
13	80	10	45	17.02
14	90	10	40	15.59
15	80	5	40	14.74

## Sheet: Polyphenols
Ratio of water/noni fruit powder
Quality (g)	0.5006	0.4999	0.5	0.4996	0.5005	0.5001	0.4997
Ratio of water/noni fruit powder (g/mL)	01:30:00	01:40:00	01:50:00	1:60	1:70	1:80	1:90
Absorbance value of polyphenols	0.745	0.747	0.743	0.744	0.779	0.786	0.785
Absorbance value of polyphenols	0.74	0.743	0.751	0.75	0.774	0.789	0.785
Absorbance value of polyphenols	0.743	0.746	0.756	0.747	0.776	0.788	0.782
Average value	0.742667	0.745333	0.75	0.747	0.776333	0.787667	0.784
Content	0.0716	0.072	0.0724	0.0721	0.075	0.0761	0.0758
	0.00251661	0.00208167	0.00655744	0.003	0.00251661	0.00152753	0.00173205
Extraction time
Quality (g)	0.4996	0.5005	0.4998	0.5003	0.5	0.4998
Extraction time (min)	5	10	15	20	25	30
Absorbance value of polyphenols	0.78	0.842	0.817	0.826	0.81	0.809
Absorbance value of polyphenols	0.779	0.837	0.818	0.825	0.8	0.811
Absorbance value of polyphenols	0.778	0.84	0.816	0.826	0.808	0.807
Average value	0.779	0.839667	0.817	0.825667	0.806	0.809
Content	0.0754	0.0813	0.0791	0.0799	0.078	0.0783
	0.001	0.00251661	0.001	0.00057735	0.0052915	0.002
Extraction temperature
Quality (g)	0.4996	0.4996	0.4999	0.4998	0.4998	0.5003	0.5006	0.4999
Extraction temperature (℃)	25	35	45	55	65	75	85	95
Absorbance value of polyphenols	0.745	0.761	0.796	0.82	0.836	0.878	0.877	0.932
Absorbance value of polyphenols	0.742	0.765	0.799	0.83	0.84	0.881	0.89	0.924
Absorbance value of polyphenols	0.735	0.762	0.8	0.825	0.832	0.861	0.873	0.928
Average value	0.740667	0.762667	0.798333	0.825	0.836	0.873333	0.88	0.928
Content	0.0716	0.0738	0.0772	0.0799	0.0812	0.0847	0.0853	0.0902
	0.0051316	0.00208167	0.00208167	0.005	0.004	0.0107858	0.00888819	0.004
Response surface design
No.	Factor			Yield of polyphenols (%)
	Ratio of water/noni fruit powder (mL/g)	Extractio time (min)	Extraction temperature (℃)
1	80	10	90	8.6
2	90	5	90	8.4
3	70	10	85	7.8
4	70	10	95	8.5
5	80	15	85	7.8
6	70	15	90	8
7	80	10	90	8.6
8	80	5	95	8.2
9	90	15	90	8.3
10	70	5	90	7.4
11	90	10	85	8.3
12	90	10	95	8.9
13	80	10	90	8.4
14	80	15	95	8.5
15	80	5	85	7.9
